# Supplementary material for: Beyond a simple oxidation reaction: the complex molecular network regulating fruit and vegetable browning
Source: Hortic Res. 2026 Mar 5;13(6):uhag060. doi: 10.1093/hr/uhag060 (PMC13242959; doi:10.1093/hr/uhag060)
Supplement: Web_Material_uhag060 [file web_material_uhag060.zip › Supplementary Table 1.xlsx]

## Sheet: ST1
Supplementary Table 1: Key enzymes involved in enzymatic browning.
Species	Enzyme	Substrate Preference	Role in Browning	Reference
Polyphenol oxidase or ortho-dihpenol oxidase (EC 1.10.3.1): 2 catechol + O2 = 2 1,2-benzoquinone + 2 H2O
Cynara cardunculus var. scolymus L.	CcPPO6/7/11		These gene were upregulated in capitula tissues after cutting and in calli showing a brown phenotype.	Pompili et al., 2023
Juglans regia L.	JrPPO1/2	catechol, chlorogenic acid (CGA), and epicatechin	Treatment with PPO activator accelerated fruit browning, whereas treatment with a PPO inhibitor delayed browning	Wang et al., 2024a
Malus × domestica Borkh.	PPOs		Browning was inhibited in apples (Arctic® Apples) developed by reducing the expression of four groups of PPO genes with RNA interference.	Tazawa et al., 2019
Solanum melongena L.	SmlPPO		Gene editing via CRISPR/Cas9 reduced browning in the flesh.	Maioli et al., 2020
Solanum melongena L.	PPO	CGA	Cutting caused the upregulation of PAL and PPO , and the generation of dopaquinone and chlorogenic quinone induced the occurrence of browning	Liu et al., 2022a
Solanum tuberosum	StuPPO1/2/3/4		Positive correlations exist between PPO activity and browning index.	Chi et al., 2014
Triticum aestivum L.	PPO1/2		gene editing via CRISPR/Cas9 reduced PPO activity browning in the grain.	Wold-McGimsey et al,. 2023
Litchi chinensis Sonn.	LcPPO	(-)-epicatechin	Polyphenol oxidase gene editing changed the flavonoid composition and browning process of litchi	Wang et al., 2025
Peroxidase (EC 1.11.1.7): 2 a phenolic donor + H2O2 = 2 a phenolic radical donor + 2 H2O
Malus domestica Borkh.	PPO and POD		The severity of browning is positively correlated with the level of PPO and POD enzymatic activities and quantified phenolic concentration.	Serra et al., 2021
Malus domestica Borkh.	PPO and POD		Browning did not correlate with the levels of PPO or POD.	Tang et al., 2020
Trapa taiwanensis Nakai	PPO and POD		With the temperature range 40–50˚C, PPO and POD activities increased, leading to the degradation of phenolics and pericarp browning.	Ciou et al., 2011
Colocasia esculenta	POD		cinnamic acid treatments, which increased POD activity, reduced browning in fresh-cut taro.	Xiao et al., 2022
N. nucifera Gaertn. cv. Elian V	POD		24-epibrassinolide treatments increased POD activity, but reduced browning in fresh-cut lotus roots.	Gao et al., 2017
Solanum tuberosum	POD		increased POD activity in StODO1-overexpressing potato is associated with reduced ROS levels but more severe browning.	Meng et al., 2025
Tyrosinase (EC 1.14.18.1): L-tyrosine + O2 = L-dopaquinone + H2O; 2 L-dopa + O2 = 2 L-dopaquinone + 2 H2O
Mushroom/Malus pumila Mil	TYR	L-DOPA	Ascorbic acid inhibited tyrosinase; its application prevents browning in apple juice by increasing APX activity and inhibiting PPO and POD activities.	Wen et al., 2021
Mushroom T128536-100KU/apples	TYR	L-tyrosine, L-DOPA	N-caffeoyl cysteine methyl ester (3o) exhibited a stronger inhibitory effect on tyrosinase; the browning rates of apple slices and apple juice treated with compound 3o were significantly reduced.	Guo et al., 2025
Mushroom/Malus domestica Borkh.	TYR	L-DOPA	Esculetin inhibited intracellular tyrosinase activity and melanin production in vitro.	Wang et al., 2024b
Mushroom/Fiji apple	TYR	L-tyrosine, L-DOPA	Longan shell tannins could inhibit tyrosinase in vitro and delay browning in fresh-cut apples.	Chai et al., 2024
Mushroom/potato	TYR	L-tyrosine, L-DOPA	Piceid and piceid 6 ′′-O- azelaic acid ester can be oxidized by tyrosinase, and their oxidative products can then inhibit tyrosinase.	Xu et al, 2022
Prunus armeniaca L.	CO + TYR	Tyramine, Catechol L-DOPA Chlorogenic acid, etc.	Apricot PPO possesses basal TYR activity.	Derardja et al, 2022
Vitis vinifera	CO + TYR	Tyrosine, and other diphenols	Grape PPO possesses basal TYR activity.	Li et al., 2019
Laccase or para-diphenol oxidase (EC 1.10.3.2): 4 hydroquinone + O2 = 4 benzosemiquinone + 2 H2O
Litchi chinensis	ADE/LAC	Epicatechin	The role of this enzyme in pericarp browning is supported by its vacuolar localization, high expression in pericarps, and high epicatechin-dependent anthocyanin degradation.	Fang et al., 2015
Litchi chinensis	LcLAC7	(-)-epicatechin, coniferal alcohol	LcLAC7 enzyme showed high activity with (-)-epicatechin and lower activity with coniferal alcohol, suggesting the role of proanthocyanin and lignin polymerization in litchi pericarp browning.	Liu et al., 2024
Litchi chinensis	LcADE/LAC	purified lichee anthocyanin, epicatechin	Purified LcADE/LAC showed high sensitivity to low pH and several inhibitors (e.g., SO2, L-cysteine, kojic acid, and phytic acid).	Zhang et al., 2017
Litchi chinensis	LcLAC	(-)-Epicatechin, (-)-cataechin, (-)-gallocatechin, and procyanidin B2	Gene knock-out leads to browning alleviation while overexpression results in browning aggravation.	Li et al., 2023a
Litchi chinensis	ADE/LAC	(-)-epigallocatechin, (-)-epicatechin, (+)-catechin, procyanidin, etc.	ADE/LAC-mediated flavonoid polymerization played an important role in pericarp browning. ADE/LAC gene complemented the transparent testa of an Arabidopsis mutant lacking AtLAC15 to a wild-type dark brown seed coat.	Wei et al., 2021
Dimocarpus longan Lour.	LAC14-4	(-)-epigallocatechin, (-)-epicatechin, flavan-3-ols, procyanidin A2/B2, and (+)-catechin	LAC14-4 catalyzes the procyanidin polymerization leading to longan pericarp browning.	Liu et al., 2022b
Malus×domestica	Laccase	epicatechin, chlorogenic acid	Enzymatic activity of laccase in apple peel increased with storage, while decreased upon DPA or 1-MCP treatment.	Gong et al., 2018
Solanum melongena L.	Laccase family	flavonoid biosynthesis	LAC gene family was identified with genomic data and their potential functions were predicted.
Phenylalanine ammonia lyase (EC 4.3.1.24): L-phenylalanine = (E)-cinnamate + NH4(+)
Solanum melongena L.	PAL, LBGs, EBGs		The color shift is mediated through the expression modulation of both late biosynthetic genes (LBGs, reducing anthocyanins) and early biosynthetic genes (EBGs, accumulating naringenin chalcone and flavonols)	Panda et al., 2025
Malus domestica	PAL		The accumulation of flavonoids results in a browning or yellowing appearance.	Cao et al., 2025
Gossypium hirsutum	GhPAL		The upregulation of PAL contributes to the induction of total flavonoids and proanthocyanidins, resulting in the brown coloration of cotton fibers.	Li et al., 2020
Eleocharis tuberosa	PAL		Exogenous ferulic acid inhibited PAL activity in vivo. and leads to subsequent reduction in eriodictyol and naringenin.	Song et al., 2019
Lactuca sativa L. var. capitata	PAL		Acetic acid treatment inhibits butt discoloration by repressing PAL activity, but not PPO activity.	Huang et al., 2020
Solanum tuberosum	PAL		Browning was partially correlated to PAL activity, but not to PPO or POD.	Cantos et al., 2002
