# Supplementary material for: Beyond a simple oxidation reaction: the complex molecular network regulating fruit and vegetable browning
Source: Hortic Res. 2026 Mar 5;13(6):uhag060. doi: 10.1093/hr/uhag060 (PMC13242959; doi:10.1093/hr/uhag060)
Supplement: Web_Material_uhag060 [file web_material_uhag060.zip › Supplementary Table 2.xlsx]

## Sheet: ST2
Supplementary Table 2: Browning-related transcription factors identified with multi-omics technologies.
Species	Treatments	Transcription factors	Target Genes	Identification and Verification Methods	References
Ananas comosus L.		Dof1, Dof11, Dof19, and Dof23		Identification: genome-wide analysis, gene expression profiling, subcellular localization	Hong et al., 2019
Ananas comosus L.	ABA treatment	bHLH144	4CL5	Identification: transcriptomics; Verification: Y1H & dual-luciferase reporter assays	Li et al., 2023b
Juglans cathayensis	White husk and brown husk of Chinese walnuts	WRKY29		Identification: transcriptomics	Zhang et al., 2019
Litchi chinensis Sonn.	Ambient storage and post-cold storage	TCP4, WRKY7&28, MYB1&29, AP2/ERF, AFB2, and NAC		Identification: small-RNA-transcriptomics, degradomics	Yao et al., 2015
Litchi chinensis Sonn. cv. Heiye	Melatonin treatment, p-chlorophenylalanine (an inhibitor of melatonin biosynthesis) treatment	ERF4, 014, 17&105; NAC; bHLH13&62; GATA 8, WRKY17, trihelix, LUX		Identification: transcriptomics, degradomics, and physiological analyses	Zhang et al., 2021
Luffa cylindrica	cuting	WRKYs(4)		Identification: transcriptomics	Zhu et al., 2017
Luffa cylindrica	near-isogenic lines with either resistant (BR) or sensitive (BS) browning phenotype	NFYA10, TOE3 and RAP2-7		Identification: transcriptomics, small-RNA-transcriptomics (DE-miRNAs), target gene prediction	Xu et al., 2018
Malus domestica Borkh.	Different apple varieties	bZIP44/bZIP11	PPO2	Identification: Y1H screening; Verification: Y1H, EMSA and dual-luciferase reporter assays; Y2H, bIFC and pull-down assays	Zhao et al., 2024
Malus domestica “Ruixue”	Prehavest bagging	WRKY31/HY5	LAC7	Identification: transcriptomics, metabolomics; Verification: Y1H, EMSA, luciferase reporter assays, and ChIP-PCR analysis	Wang et al., 2023b
Malus domestica Borkh.		MYB93	HCT6	Identification: transcriptomics; Verification: Dual-luciferase assay, Yeast one-hybrid (Y1H) assay, Yeast two-hybrid assays, ChIP-qPCR analysis,	Xie et al., 2025
Malus domestica Borkh. cv. Fuji	Selenium treatment, cutting	MYBs(49), WRKYs(41), ERFs(37), HB-others(34), NACs(32), M-types(21), bHLHs(20), Dofs(17), GRASs(16), MIKCs(15), B3s(13), bZIPs(9), HD-ZIPs(9), HSFs(9), others(57)		Identification: transcriptomics and metabolomics;	Wang et al., 2023c
Malus domestica Borkh. cv. Fuji	Two apple types: P (browning resistant) and T (browning sensitive)	MYB1, dHLH3		Identification: physiology, metabolomics, and gene expression analysis	Tang et al., 2020a
Malus domestica Borkh. cv. Fuji		bHLHs, MYBs, NACs, ERFs, C2H2s, WRKYs, GRASs, G2-like, bZIPs, FAR1s, HD-ZIPs, Trihelix, B3s, C3H, LBDs, HSFs, etc.		Identification: transcriptomics and metabolomics;	Wang et al., 2023a
Malus domestica cv.RedFuji	Hydrogen sulfide treatment	SPL, NAC, GAMYB, and TCP		Identification: small-RNA-transcriptomics (miRNAs), degradomics	Chen et al., 2020a
Malus domestica Meihong red-fleshed apple	Cuting	WRKYs(31), AP2s(20), MYBs(17), HLHs(13), Nams(13),HSF-DNA-Binds(7), GATAs(3), bZIPs(2), TCP(1)		Identification: transcriptomics and metabolomics	Zuo et al., 2021
Malus×domestica Borkh.	Cuting	WRKY3	PPO7	Identification: transcriptome and RT-qPCR analyses; Verification: luciferase reporter, yeast 1-hybrid, β-glucuronidase reporter assays and ChIP-qPCR analysis	Zou et al., 2025
Musa acuminata	Cold storage	WRKY70	LOX1/3.1/3.2/4	Identification: transcriptomics; Verification: Dual-luciferase assay, Yeast one-hybrid (Y2H) assay, Yeast two-hybrid assays, ChIP-qPCR analysis,	Lin et al., 2024
Prunus persica Batsch cv Zhonghuashoutao	Cold storage	bHLH3		Identification: methylomics and transcriptomics	Zhu et al., 2020
Prunus persica Batsch cv Zhonghuashoutao	Cold storage	basal transcription factors		Identification: methylomics and transcriptomics	Zhu et al., 2021
Prunus persica L. Batsch	Nitric oxide treatment + cold storage	CBF5, MYC2, COR and ICE1		Identification: gene expression analysis, and methylomics	Guo et al., 2023
Prunus persica L. Batsch., cv. Hujingmilu	MeJA treatment + Cold storage	NAC1, and MYC2		Identification: transcriptomics, and methylomics	Duan et al., 2022
Pyrus ussuriensis Maxim.	Cold storage	MYB21/MYB54	PLDβ1	Identification: transcriptomics, binding site determination; Verification: Y1H, EMSA and dual-luciferase reporter assays; Y2H, bIFC and pull-down assays	Sun et al., 2020
Solanum melongena L.	Cuting	AP2/ERFs(27), MYBs(19), NACs(17), WRKYs(16), bHLHs(14), C2H2(14), HSFs(12), GRAS(10), HB-HD-ZIPs(10), MADSs(8), Dofs(7), bZIPs(6), etc.,		Identification: transcriptomics	Liu et al., 2021
Solanum melongena L.	Ripening	SPLs (SPL6a, SPL10, SPL15) and MYBs (MYB1, MYB2, MYB12)	flavonoid pathway genes, including DFR, ANS, GTs, PAL, C4H, 4CL, CHS, and FLS.	Identification: transcriptomics, metabolic analyses, small RNAseq, proteomics; Verification: Dual-luciferase assay, Trans-activation assays, Yeast two-hybrid assays, Split LCI assays	Panda et al., 2025
Solanum tuberosum L.	Cuting	ODO1	PPO1/2/3	Identification: transcriptomics; Verification: Dual-luciferase assay, Yeast one-hybrid assays	Meng et al., 2025
Solanum tuberosum L., Jizhangshu #12	Nitrogen treatment	RAP2-7s(2)		Identification: small-RNA-transcriptomics (miRNAs), target gene prediction	Wang et al., 2022a
