# Supplementary material for: Beyond a simple oxidation reaction: the complex molecular network regulating fruit and vegetable browning
Source: Hortic Res. 2026 Mar 5;13(6):uhag060. doi: 10.1093/hr/uhag060 (PMC13242959; doi:10.1093/hr/uhag060)
Supplement: Web_Material_uhag060 [file web_material_uhag060.zip › Supplementary Table 3.xlsx]

## Sheet: ST3
Supplementary Table 3: Browning-related miRNAs and their potential targets.
Species	MiRNA	Target Genes	Functions	References
Oryza sativa	osa-MIR2923a	PPO (DQ532432.1)	Formation of brown pigments	Wang et al., 2013
Musa acuminata	miR528	PPO1 (Ma08_t34740), PPO2 (Ma06_t31080), PPO3 (Ma08_t09150)	Formation of brown pigments	Zhu et al., 2019
	miR408	LAC (Ma09_t17350)	Redox homeostasis	Zhu et al., 2019
	miR398	SOD (Ma02_t04310)	Redox homeostasis	Zhu et al., 2019
Solanum tuberosum L.	stu-miR482e-5p	PPO (PGSC0003DMT400048686 & PGSC0003DMT400048699)	Formation of brown pigments	Chi et al., 2015
	stu-miR482d-5p	PPO (PGSC0003DMT400048686)	Formation of brown pigments	Chi et al., 2015
	stu-miR8039	PPO ( PGSC0003DMT400076054)	Formation of brown pigments	Chi et al., 2015
	stu-miR8000	PPO ( PGSC0003DMT400076054)	Formation of brown pigments	Chi et al., 2015
	stu-miR156f-3p	PPO ( PGSC0003DMT400076054)	Formation of brown pigments	Chi et al., 2015
	stu-miR482a-3p	PPO ( PGSC0003DMT400076054)	Formation of brown pigments	Chi et al., 2015
	stu-miR8048-5p	PPO ( PGSC0003DMT400076054)	Formation of brown pigments	Chi et al., 2015
	stu-miR172b-5p	PPO (PGSC0003DMT400048686)	Formation of brown pigments	Chi et al., 2015
	stu-miR172d-3p_L+1R-1	Phospholipase D gamma 1-like (LOC102599532), RAP2-7 isoform 2 (LOC102579807), RAP2-7 like insoform 1 (LOC102606071)	ethylene responsiveness and membrane integrity	Wang et al., 2022a
	sly-miR482e-3p_1ss8TA	ATPase GET3-like isoform 1 (LOC102580668)	Energy metabolism	Wang et al., 2022a
	PC-3p-17015_391	Stachyose synthase (LOC102595658), cyclic nucleotide-gated ion channel 4-like (LOC102593350), RPP13-like (LOC102584674)	carbohydrate metabolism, disease resistance	Wang et al., 2022a
Malus domestica cv. Red Fuji	csi-miR156f-5p_1ss12GT	SPLs	ROS metabolism, enhanced antioxidant activities (phenylpropanoid metabolism)	Chen et al., 2020
	mdm-miR156aa_L+1_1	SPLs, OPR	ROS metabolism, enhanced antioxidant activities (phenylpropanoid metabolism), and biosynthesis of JAs	Chen et al., 2020
	mdm-miR156aa_L+1_2	SPLs	ROS metabolism, enhanced antioxidant activities (phenylpropanoid metabolism)	Chen et al., 2020
	mdm-miR164b	NAC	Fruit ripening regulation, ROS metabolism, enhanced antioxidant activities (phenylpropanoid metabolism)	Chen et al., 2020
	mdm-miR319a_R-1	GAMYB, TCP4, ABCP4	Phenylpropanoid metabolism, lipid metabolism (membrane integrity)	Chen et al., 2020
	ptc-miR6478_R-1	PLP2	lipid metabolism (membrane integrity)	Chen et al., 2020; Chen et al., 2023a
luffa cylindrica	miR169b	TR54514_c0_g1_i1		Xu et al., 2018
	miR169t	NFYA (TR39930_c0_g1_i1)	Regulation of growth and development	Xu et al., 2018
	miR171d	TR48936_c0_g2_i1		Xu et al., 2018
	miR172a-3p	TOE3(TR41282_c0_g1_i1 & TR41282_c0_g2_i1), SR34A (TR73357_c1_g1_i1), RAP2-7 (TR76908_c0_g1_i1), TR18280_c0_g1_i1, TR26375_c1_g1_i1, TR26375_c1_g1_i2	Regulation of growth and development, hormone (ethylene) signaling	Xu et al., 2018
	miR396b-3p	PHYH (TR37331_c0_g1_i2, TR37331_c0_g1_i3, TR37331_c0_g1_i4), RGLG (TR79721_c0_g1_i1), TR43024_c0_g1_i1, TR6554_c0_g1_i1, TR9925_c0_g1_i1, TR9925_c0_g2_i1	Antioxidation, secondary metabolism, proteolysis	Xu et al., 2018
	miR399h	UBC24 (TR71171_c0_g1_i1, TR71171_c0_g2_i1)	Proteolysis	Xu et al., 2018
	miR477a	ACL5 (TR32830_c0_g1_i1, TR32830_c0_g2_i1)	Regulation of growth and development	Xu et al., 2018
	miR858	MYB4 (TR9920_c0_g1_i1), MYB308 (TR28685_c0_g1_i1, TR28685_c0_g2_i1), ODO1 (TR36521_c0_g1_i1, TR36521_c0_g2_i1), TR50354_c0_g1_i1	Secondary metabolism (phenylpropanoid pathway and anthocyanin biosynthesis), hormone signaling	Xu et al., 2018
	Lc-miRn10-3p			Xu et al., 2018
	Lc-miRn19-3p	TCB3 (TR53813_c1_g3_i4, TR53813_c1_g3_i7, TR53813_c1_g3_i10, TR53813_c1_g3_i11)	Membrane trafficking	Xu et al., 2018
	Lc-miRn24-5p	TR46507_c0_g2_i1, TR46507_c0_g2_i2		Xu et al., 2018
	Lc-miRn41-5p	TR11373_c0_g1_i1, TR11373_c0_g2_i1, TR30287_c0_g1_i1, TR32166_c0_g1_i1, TR79047_c5_g4_i1		Xu et al., 2018
	Lc-miRn52-5p			Xu et al., 2018
	Lc-miRn54-3p			Xu et al., 2018
	Lc-miRn60-3p			Xu et al., 2018
	Lc-miRn66-3p			Xu et al., 2018
Litchi chinensis Sonn.	miR159	MYB (LcMYB43435)	Anthocyanin accumulation	Tang et al., 2020b
	miR319	MYB (LcMYB43435)	Anthocyanin accumulation	Tang et al., 2020b
	miR828	MYBs (LcMYB18326, LcMYB30086, LcMYB2539)	Anthocyanin accumulation	Tang et al., 2020b
	miR828	MYB ( LcMYB2539)	Anthocyanin accumulation	Tang et al., 2020b
	miR2118	PGK, Ca2+-ATPase	Energy metabolism	Tang et al., 2020b
	lch-miR319	TCP4 ( lychee_2636)	Defense response	Yao et al., 2015
	lch-miR393	AFB2 ( lychee_55456)	Auxin signaling	Yao et al., 2015
	lch-miR397	LAC ( lychee_9267)	brown pigmwntation	Yao et al., 2015
	lch-miR159	TCP4 ( lychee_2636), WRKY 28 ( lychee_39039)	defense response, secondary metabolism	Yao et al., 2015
	lch-miR396	CP1 ( lychee_55389), CHI ( lychee_53269), SRK2A ( lychee_9553), AP2/ERF ( lychee_15210), WRKY7 ( lychee_31188), CALS ( lychee_16455)	Secondary metabolism, proteolysis, cell wall organization, hormone signaling, carbohydrate metabolism	Yao et al., 2015
	lch-miR5252	glucanendo-1,3-beta-D-glucosidase ( lychee_39716)	cell wall organization	Yao et al., 2015
	lch-miR858	MYB29 ( lychee_18326), MYB1 ( lychee_30086)	secondary metabolism	Yao et al., 2015
	lch-miRC6	hypothetical protein ( lychee_57528)		Yao et al., 2015
	lch-miRC7	NAC ( lychee_30135), Caleosin related protein ( lychee_7801)	secondary metabolism	Yao et al., 2015
	lch-miRC10	predicted protein ( lychee_4839)		Yao et al., 2015
	miR858	MYB (Unigene0017288), TT2 (Unigene0017992)	Anthocyanin biosynthesis	Zhang et al., 2021
	miR160a	ARF (Unigene0023939)	Auxin signaling	Zhang et al., 2021
Vitis vinifera	miR058	PPO	Phenolic polymerization	Ren et al., 2014
Solanum melongena L.	miR157	SPL6a, SPL10, SPL15	anthocyannin accumulation	Panda et al., 2025
	miR858	MYB12	naringenin chalcone and flavonol production	Panda et al., 2025
