# Supplementary material for: Beyond a simple oxidation reaction: the complex molecular network regulating fruit and vegetable browning
Source: Hortic Res. 2026 Mar 5;13(6):uhag060. doi: 10.1093/hr/uhag060 (PMC13242959; doi:10.1093/hr/uhag060)
Supplement: Web_Material_uhag060 [file web_material_uhag060.zip › Supplementary Table 4.xlsx]

## Sheet: ST4
Supplementary Table 4: The effects of epigenetic modification on browning regulation.
Species	Modifications	Treatments	Target Genes	Methylated Regions	Methods	References
Fragaria × ananassa	DNA methylation	Repeated injections of the 5-azacytidine	Genes responsible for the biosynthesis of anthocyanins, phenylpropanoids, and hormones, as well as some regulatory transcription factors involved in ripening.		transcriptomics and metabolic analyses	Martínez‑Rivas et al., 2022
Malus domestica Borkh.	DNA methylation	Two bud mutation varieties	NCA1		methylomics, transcriptomics, and proteomics	Wang et al., 2022b
Musa acuminata	DNA methylation	5‑azacytidine treatment	PPO, genes involved in programmed cell death, and ethylene sensitivity		metabolic, transcriptional analyses	Chen et al., 2023b
Prunus persica L. Batsch cv. Zhonghuashoutao	DNA methylation	Various temperatures (0, 5, 8, 12, 16˚C)	Genes involved in softening, ethylene biosynthesis and signal transduction, IB, and reactive oxygen species	Promoter, genebody, or downstream regions.	methylomics and transcriptomics	Zhe et al., 2021
			metabolism
Prunus persica L. Batsch cv. Zhonghuashoutao	DNA methylation	temperatures (0, 5, 8, 12, 16˚C), 5‑azacytidine treatment	Genes encoding anthocyanin biosynthetic enzymes, the transport protein glutathione S-transferase, and key transcription factors	Promoter	methylomics and transcriptomics	Zhe et al., 2020
Prunus persica L. Batsch	DNA methylation	melatonin treatment + cold storage	PAL, PPO, and POD	CpG island regions	transcriptional analysis, Bisulfite sequencing PCR	Bao et al., 2024
Prunus persica L. Batsch	DNA methylation	nitric oxide treatment + cold storage	four cold-resistant genes	promoter regions	transcriptional analysis, Bisulfite sequencing PCR	Guo et al., 2023
Prunus persica L. Batsch., cv.	DNA methylation	methyl jasmonate treatment + cold storage	Genes related to ethylene synthesis, fruit softening, flesh browning, and aroma-related volatile synthesis, transcription factors: NAC1 and MYC2.2	Promoter	methylomics and transcriptomics	Duan et al., 2022
Hujingmilu
Actinidia chinensis cv Hongyang	N6-methyladenosine (m6A) methylation	Four different fruit developing and ripening stages	ripening-associated genes	3' UTRs	LC-MS/MS, MeRIP, RNA-seq	Su et al., 2024
Solanum tuberosum L., Jizhangshu #12	N6-methyladenosine (m6A) methylation	nitrogen treatment	LOC102591885, LOC102590108 and LOC102586150	3' UTRs and stop codons	m6A-seq process, SELECT qPCR	Wang et al., 2022c
Vitis labrusca x V. vinifera L.	Histone modification	1-MCP or ethylene treatment	VlACS5 and VlPAO1	Promoter	Verification: Dual-LUC, split-LUC, Y2H, Co-IP, etc.	Yue et al., 2024
