# Supplementary material for: Beyond a simple oxidation reaction: the complex molecular network regulating fruit and vegetable browning
Source: Hortic Res. 2026 Mar 5;13(6):uhag060. doi: 10.1093/hr/uhag060 (PMC13242959; doi:10.1093/hr/uhag060)
Supplement: Web_Material_uhag060 [file web_material_uhag060.zip › Supplementary Table 5.xlsx]

## Sheet: ST5
Supplementary Table 5: Phytohormones involved in browning regulation in fruits and vegetables.
Hormone(s)	Species	Tissue/Organ	Treatments	Observations	Correlation with Browning	References
Abscisate	Actinidia chinensis cv. hongyang	peel and flesh	ABA pre-treatments + cold storage	Concentration-dependent effects: 20 mg/L ABA alleviated black patch symptoms.	-	Jin et al., 2021
Abscisate	Ananas comosus L. Merr.	flesh	ABA treatment	Exogenous ABA alleviated internal browning.	-	Li et al., 2023b
Abscisate	Ananas comosus L. Merr.	flesh	ABA treatment + cold storage	ABA alleviated internal browning, but depends on the ABA concentration and the cultivars.	-	Chandra et al., 2023
Abscisate	Fragaria × ananassa	flesh	5-azacytidine treatment	ABA level was reduced in AZA-treated fruits with reduced browning.	+	Chen et al., 2023c
Abscisate	Litchi chinensis Sonn.	pericarp	Melatonin treatment; p-CPA (melatonin inhibitor) treatment; melatonin + p-CPA	Melatonin treatment decreased ABA content and led to antisenescence.	+	Zhang et al., 2021
Abscisate	Prunus Persica Batsch	flesh	ABA treatment + cold storage	Treatment with ABA reduces chilling injury in peaches.	-	Zhao et al., 2022
Abscisate and Gibberellin	Ananas comosus L. Merr.	flesh	ABA treatment; GA treatment	Exogenous application of ABA suppressed internal browning (IB); Exogenous GAs treatment induces IB.	ABA: -; GA: +	Zhang et al., 2016
Abscisate and Gibberellin	Ananas comosus L. Merr. cv ‘Comte de Paris’	fruit flesh	Exogenous ABA and GA3 treatment	Exogenous ABA suppressed and GA3 aggravated IB.	ABA: -; GA: +	Li et al., 2023c
Abscisate and Gibberellin	Litchi chinensis Sonn.	pericarp	ABA/GA3 treatments + ambient temperature storage	Both could alleviate browning, though ABA is more effective.	ABA: -; GA: -	Qu et al., 2021a
Auxin	Capsicum annuum L.	seed	Cold storage	Upon cold storage, the IAA level increased in the chilling-sensitive genotype while remaining stable in the tolerant genotype.	+	Seo et al., 2023
Auxin	Prunus Persica Batsch cv. Hujing	flesh	IAA treatment + cold storage	IAA treatment decreased the chilling injury index of cold-stored peaches	-	Zhou et al., 2023
Auxin， Abscisate	Musa acuminate L. AAA group, cv. Brazilian	peel	IAA treatment; ABA treatment; IAA + ABA treatment	ABA accelerated fruit ripening, and IAA delayed the process. Treatment of ABA + IAA showed little difference in fruit color.	ABA: +; IAA: -	Lu et al., 2018
Auxin, Abscisate and Gibberellin	Fragaria × ananassa	flesh	5‑azacytidine (AZA) treatment.	IAA and GA are induced while ABA is reduced in AZA-treated fruits with arrested ripening.		Martinez-rivas et al., 2022
Auxin and Ethylene	Litchi chinensis Sonn.	pericarp	Ambient storage vs. post-cold storage	Two miRNAs inhibiting the auxin and ethylene signaling pathway were found to be highly expressed in fruits with alleviated browning.		Yao et al., 2015
Brassinosteroids	Brassica oleracea var. acephala	sprout	Sucrose treatment, brassinolide (BR) treatment, sucrose + BR treatment	Sucrose + BR could alleviate the reduced quality of kale sprouts stored at low temperature.	-	Du et al., 2024
Brassinosteroids	Citrus reticulata Blanco cv. ‘Arrayana’	exocarp	24-epibrasinolide analogue (EBR) treatment; DI-31 analogue treatment	EBR and DI-31 analogues reduced the appearance of CI in the exocarp.	-	Gutiérrez-Villamil et al., 2023
Brassinosteroids	Citrus sinensis L. Osbeck cv. Sanguinello	peel	24-epibrasinolide treatment + cold storage	Chilling injury was reduced in treated fruit.	-	Habibi et al., 2021
Brassinosteroids	Musa acuminate L. AA group cv. Huangdi	peel	Brassinolide (BL) treatment	Chilling tolerance of banana fruit under low-temperature storage is increased by BL treatment.	-	Zhang et al., 2022
Brassinosteroids	Musa spp., AAA group cultivar ‘Brazil’	peel	EBR treatment	EBR pretreatment significantly reduced CI in harvested banana fruit.	-	Li et al., 2018
Brassinosteroids	Nelumbo nucifera	root	EBR treatment	Browning is inhibited by EBR treatment.	-	Gao et al., 2017
Brassinosteroids	Prunus persica Batsch cv ‘Hujingmilu’	mesocarp	EBR treatment + cold storage	EBR retarded peaches CI.	-	Hu et al., 2023
Brassinosteroids	Prunus persica Batsch cv ‘Qinmi’	mesocarp	EBR treatment + cold storage	EBR treatment can induce chilling tolerance of peach fruit.	-	Gao et al., 2016
Brassinosteroids	Punica granatum L. cv. ‘Kandhari Red’	husk	EBR treatment	24-EBL treatment markedly alleviated CI, suppressed weight loss, and reduced decay.	-	Islam et al., 2022
Brassinosteroids	Solanum melongena L. cv. Brigitte	pulp	BL treatment + cold storage	Chilling injury was inhibited by EBR treatment.	-	Gao et al., 2014
Cytokinin	Litchi chinensis Sonn.	pericarp	Cytokinin treatment	Exogenous cytokinin treatment results in reduced susceptibility of fruits to post-harvest pericarp browning.	-	Fahima et al., 2019
Cytokinin	Litchi chinensis Sonn.	pericarp	6-Benzylaminopurine (BAP, a synthetic cytokinin) treatment	Application of BAP significantly inhibited the decay incidence of harvested litchi.	-	Zhang et al., 2018
Cytokinin and Ethylene	Musa acuminate	peel	forchlorfenuron (CPPU) treatment; ethylene treatment; CPPU + ethylene treatment	Exogenous cytokinin of forchlorfenuron (CPPU) delayed the ripening process of banana, while ET promotes browning	CK: -, ET: +	Huang and He, 2023
Cytokinin and Gibberellin	Musa sp., AAA group cultivar ‘Brazil’	peel	CPPU + GA3 treatment	Combined treatments of CPPU and GA3 significantly suppressed fruit softening.	CK:-; GA: -	Huang et al., 2014
Cytokinin and Gibberellin	Musa acuminate & Brassica oleracea var. italica	peel	CPPU + GA4 treatment	Browning was inhibited in fruits under CPPU and GA treatment.	CK:-; GA: -	Huang and Jiang, 2012
Ethylene	Malus sylvestris (L.)Millvar. Domestica (Borkh.) Mansf.	flesh	1-methylcyclopropene (1-MCP, ethylene perception inhibitor) treatment + cold storage	Inhibited ethylene production by 1-MCP led to progressive flesh browning development during CA storage.	-	Jung and Watkins, 2011
Ethylene	Malus×domestica Gala apples	flesh	1-MCP treatments + cold storage	The effect of ET inhibition on apple flesh browning depending on the time of 1-MCP application and oxygen level during storage.		DeEll et al., 2022
Ethylene	Musa acuminata	peel	Azacytidine (AZA) + storage under controlled-release ethylene	Peel browning could be accelerated by exposure to persistent ethylene.	+	Chen et al., 2023b
Ethylene	Prunus persica (L.) Batsch, var. nectarine	flesh	Chlorogenic acid (CGA treatment)	Ethylene production is inhibited in fruits with a lower ripening rate.	+	Xi et al., 2017
Ethylene	Prunus persica (L.) Batsch, var. nectarine	flesh	Single-high dose 1-MCP treatment; Multi-low dose 1-MCP treatment; Multi-high dose 1-MCP treatment	Ethylene inhibition by 1-MCP leads to alleviated browning.	+	Zhang et al., 2020
Ethylene	Prunus persica L. Batsch	flesh	Storage at different temperatures	The severity of internal browning is negatively correlated with the level of ethylene.	-	Zhu et al., 2021
Ethylene	Pyrus bretschneideri Rehd cv. Huangguan	peel	Ethylene treatment + cold storage	Exogenous ethylene could alleviate peel browning.	-	Ma et al., 2017
Ethylene	Pyrus ussuriensis Maxim.	peel	1-MCP treatment + cold storage	1-MCP alleviates peel browning of ‘Nanguo’ pears.	+	Tao et al., 2019
Gibberellin	Ananas comosus L. Merr.	fruit	Three different storage temperature conditions; GA3 treatment followed by ambient T storage.	GA treatment induced both IB and PPO activity.	+	Pusittigul et al., 2012
Gibberellin	Musa sp.	peel	GA treatment, BAP treatment, and CaCl2 treatment.	GA3 treatment retarded ripening.	GA: -	Al-Qurashi and Awad, 2019
Methyl-Jasmonate	Dimocarpus longan Lour.	flesh	MeJA treatment	MeJA suppressed pericarp browning in harvested longan.	-	Shuai et al., 2024
Methyl-Jasmonate	Litchi chinensis Sonn.	pericarp	MeJA treatment + cold storage	The MeJA reduced pericarp browning.	-	Deshi et al., 2021
Methyl-Jasmonate	Litchi chinensis Sonn.	pericarp	MeJA treatment	MeJA inhibited the occurrence of browning in litchi pericarp after harvest.	-	He et al., 2025
Methyl-Jasmonate	Litchi chinensis Sonn.	pericarp	MeJA treatment	Exogenous MeJA reduced pericarp browning.	-	Deshi et al., 2022
Methyl-Jasmonate	Prunus domestica L.	flesh	MeJA treatment + cold storage	MeJA effectively inhibited the occurrence of CI and reduced the internal browning index.	-	Zhao et al., 2025
Methyl-Jasmonate	Prunus persica L. Batsch cv. 'YHL' & cv. 'YSH)	flesh	MeJA treatment + cold storage	MeJA treatment led to alleviated CI in peaches during cold storage.	-	Huan et al., 2022
Methyl-Jasmonate	Prunus persica L. Batsch., cv. Hujingmilu	flesh	MeJA treatment + cold storage	MeJA can alleviate browning.	-	Duan et al., 2022
Methyl-Jasmonate	Punica granatum L.	husk	MeJA treatment, hot water treatment (HWT), and control treatments, along with cold storage	MeJA and HWT treatments could effectively inhibit the increase of the browning index.	-	Jing et al., 2024
Methyl-Jasmonate and Salicylate	Ananas comosus L. Queen pineapple cv. “Sawi”	flesh	methyl jasmonate treatment; salicylate treatment	5.0 mM SA for 2 hr and 0.01 mM MeJA for 3 hr alleviated chilling injury (CI) and maintained color better than other treatments.	MeJA: -; SA:-	Sangprayoon et al., 2019
Methyl-Jasmonate and Salicylate	Citrus limon	fruit	MeJA treatment; SA treatment; MeJA + SA treatment	Treatment with 10 M MJ plus 2 mM SA resulted in enhancing chilling tolerance.	MeJA: -; SA:-	Siboza et al., 2014
Methyl-Jasmonate and Methyl-Salicylate	Capsicum annuum L.	seed	MeJA treatment; MeSA treatment; MeJA + MeSA treatment	MeJA inhibits seed browning while MeSA induces seed browning in pepper fruit during cold storage.	MeJA: -; MeSA:+	Seo et al., 2020
Methyl-Salicylate	Hylocereus undatus	flesh	MeSA treatment	MeSA pretreatment inhibited flesh browning.	-	Li et al., 2023d
Salicylate	‘Fuyan’ longans	flesh	SA treatment	SA treatment suppressed pericarp browning of harvested longans.	-	Zhang et al., 2023b
Salicylate	Phyllostachys praecox f. prevernalis.	shoot	SA treatment + cold storage	SA treatment could alleviate browning.	-	Luo et al., 2012
